# Supplementary material for: On the composition and temporal dynamics of a snake community at the Cerrado-Amazonia ecotone
Source: PeerJ. 2025 Sep 23;13:e20025. doi: 10.7717/peerj.20025 (PMC12466494; doi:10.7717/peerj.20025)
Supplement: Supplemental Information 3 — The total abundance of each species used to calculate the sampling efforts. [file peerj-13-20025-s003.txt]

	total
Apostolepis.ammodites	4
Apostolepis.sp	1
Boa.constrictor	10
Bothrops.moojeni	2
Chironius.flavolineatus	8
Corallus.hortulanus	1
Crotalus.durissus	5
Drymarchon.corais	2
Epicrates.crassus	5
Epictia.clinorostris	1
Erythrolamprus.almadensis	4
Erythrolamprus.poecilogyrus	10
Erythrolamprus.reginae	1
Hydrodynastes.bicinctus	2
Leptodeira.annulata	5
Leptophis.ahaetulla	1
Lygophis.paucidens	2
Mastigodryas.bifossatus	3
Mastigodryas.boddaerti	3
Micrurus.frontalis	1
Oxyrhopus.guibei	8
Oxyrhopus.rhombifer	5
Oxyrhopus.trigeminus	3
Philodryas.nattereri	9
Philodryas.olfersii	5
Phimophis.guerini	2
Pseudoboa.nigra	12
Psomophis.joberti	4
Sibynomorphus.mikanii	13
Spilotes.pullatus	2
Taeniophallus.occipitalis	6
Tantilla.melanocephala	4
Thamnodynastes.hypoconia	1
Xenodon.merremii	5
