# Supplementary material for: On the composition and temporal dynamics of a snake community at the Cerrado-Amazonia ecotone
Source: PeerJ. 2025 Sep 23;13:e20025. doi: 10.7717/peerj.20025 (PMC12466494; doi:10.7717/peerj.20025)
Supplement: Supplemental Information 4 — The whole capture history of each species by their abundance and the seasons sampled during the study to perform the temporal dynamics analyses. [file peerj-13-20025-s004.csv]

species	season	season_name	abundance
apostolepis ammodites	1	Dry_2018	1
apostolepis sp	1	Dry_2018	1
boa constrictor	1	Dry_2018	3
corallus hortulanus	1	Dry_2018	1
crotalus durissus	1	Dry_2018	3
epicrates crassus	1	Dry_2018	1
erythrolamprus poecilogyrus	1	Dry_2018	1
hydrodynastes bicinctus	1	Dry_2018	2
mastigodryas boddaerti	1	Dry_2018	1
oxyrhopus rhombifer	1	Dry_2018	2
oxyrhopus trigeminus	1	Dry_2018	1
philodryas nattereri	1	Dry_2018	3
pseudoboa nigra	1	Dry_2018	5
epictia clinorostris	2	Wet_2018_2019	1
erythrolamprus poecilogyrus	2	Wet_2018_2019	4
leptophis ahaetulla	2	Wet_2018_2019	1
mastigodryas boddaerti	2	Wet_2018_2019	1
oxyrhopus rhombifer	2	Wet_2018_2019	2
philodryas nattereri	2	Wet_2018_2019	1
philodryas olfersii	2	Wet_2018_2019	1
phimophis guerini	2	Wet_2018_2019	1
pseudoboa nigra	2	Wet_2018_2019	6
psomophis joberti	2	Wet_2018_2019	1
taeniophallus occipitalis	2	Wet_2018_2019	2
tantilla melanocephala	2	Wet_2018_2019	1
xenodon merremii	2	Wet_2018_2019	2
drymarchon corais	3	Dry_2019	1
lygophis paucidens	3	Dry_2019	1
mastigodryas bifossatus	3	Dry_2019	1
micrurus frontalis	3	Dry_2019	1
oxyrhopus guibei	3	Dry_2019	1
phimophis guerini	3	Dry_2019	1
apostolepis ammodites	4	Wet_2019_2020	2
boa constrictor	4	Wet_2019_2020	3
bothrops moojeni	4	Wet_2019_2020	1
chironius flavolineatus	4	Wet_2019_2020	2
crotalus durissus	4	Wet_2019_2020	2
epicrates crassus	4	Wet_2019_2020	2
erythrolamprus almadensis	4	Wet_2019_2020	1
erythrolamprus poecilogyrus	4	Wet_2019_2020	1
erythrolamprus typhlus	4	Wet_2019_2020	1
leptodeira annulata	4	Wet_2019_2020	2
lygophis paucidens	4	Wet_2019_2020	1
oxyrhopus guibei	4	Wet_2019_2020	2
oxyrhopus trigeminus	4	Wet_2019_2020	1
philodryas olfersii	4	Wet_2019_2020	4
pseudoboa nigra	4	Wet_2019_2020	1
sibynomorphus mikanii	4	Wet_2019_2020	1
spilotes pullatus	4	Wet_2019_2020	1
taeniophallus occipitalis	4	Wet_2019_2020	2
xenodon merremii	4	Wet_2019_2020	1
apostolepis ammodites	5	Dry_2020	1
boa constrictor	5	Dry_2020	1
bothrops moojeni	5	Dry_2020	1
chironius flavolineatus	5	Dry_2020	7
epicrates crassus	5	Dry_2020	2
erythrolamprus almadensis	5	Dry_2020	3
erythrolamprus poecilogyrus	5	Dry_2020	3
erythrolamprus reginae	5	Dry_2020	1
leptodeira annulata	5	Dry_2020	3
mastigodryas bifossatus	5	Dry_2020	1
oxyrhopus guibei	5	Dry_2020	3
oxyrhopus rhombifer	5	Dry_2020	1
philodryas nattereri	5	Dry_2020	3
psomophis joberti	5	Dry_2020	3
sibynomorphus mikanii	5	Dry_2020	11
spilotes pullatus	5	Dry_2020	2
taeniophallus occipitalis	5	Dry_2020	1
tantilla melanocephala	5	Dry_2020	1
thamnodynastes hypoconia	5	Dry_2020	1
xenodon merremii	5	Dry_2020	1
boa constrictor	6	Wet_2020_2021	1
erythrolamprus poecilogyrus	6	Wet_2020_2021	1
mastigodryas bifossatus	6	Wet_2020_2021	1
oxyrhopus guibei	6	Wet_2020_2021	2
oxyrhopus trigeminus	6	Wet_2020_2021	1
philodryas nattereri	6	Wet_2020_2021	2
sibynomorphus mikanii	6	Wet_2020_2021	1
tantilla melanocephala	6	Wet_2020_2021	1
