# Supplementary material for: On the composition and temporal dynamics of a snake community at the Cerrado-Amazonia ecotone
Source: PeerJ. 2025 Sep 23;13:e20025. doi: 10.7717/peerj.20025 (PMC12466494; doi:10.7717/peerj.20025)
Supplement: Supplemental Information 6 — The code used for developing the analysis to investigate the temporal dynamics of the snake community. [file peerj-13-20025-s006.r]

# CHAPTER 1

# 1. INSTALL AND LOAD PACKAGES --------------------------------------------

remotes::install_github("ropensci/rnaturalearthhires")

library(broom)
library(codyn)
library(ggplot2); theme_set(theme_bw())
library(ggspatial)
library(iNEXT)
library(knitr)
library(patchwork)
library(RColorBrewer)
library(rnaturalearth)
library(rnaturalearthdata)
library(rnaturalearthhires)
library(scatterpie)
library(sf)
library(terra)
library(tidyverse)
library(vegan)

options(stringsAsFactors = F)


# 2. MAP OF THE STUDY AREA ------------------------------------------------

#      2.1. LOAD DATA AND SHAPEFILES --------------------------------------

# Study site data
data <- read.csv("Chapter1_data/proporcao.csv", h = T)
site <- data %>%
  # Sum
  mutate(TOTAL = rowSums(.[5:15])) %>%
  # Proportion
  mutate(multiplier = log10(TOTAL) / log10(max(TOTAL)))
site

# Brazil (medium resolution)
br <- rnaturalearth::ne_countries(scale = "medium",
                                  country = "brazil",
                                  returnclass = "sf")

# Brazilian states
states <- rnaturalearth::ne_states(country = "brazil",
                                   returnclass = "sf")

# Brazilian biomes
urlRemote <- "http://geoftp.ibge.gov.br/"
pathRemote <- "informacoes_ambientais/estudos_ambientais/biomas/vetores/"
fileName <- "Biomas_250mil.zip"
url <- paste0(urlRemote, pathRemote, fileName)
file <- basename(url)
download.file(url, file)

# Unzip
biomes_unzip <- unzip("Biomas_250mil.zip",
                      exdir = "Chapter1_data/Biomes_250mil")
biomes_unzip

# Load vector data
biomes <- terra::vect("Chapter1_data/Biomes_250mil/lm_bioma_250.shp")

# Convert to sf
biomes_sf <- sf::st_as_sf(biomes)
biomes_sf

# Cerrado polygon
cerrado <- subset(biomes_sf,
                  Bioma == "Cerrado")
# Amazonia polygon
amazonia <- subset(biomes_sf,
                  Bioma == "Amazônia")

# Transition polygons
forest <- terra::vect("Chapter1_data/Shapes/Disjunct_forest_matrix/",
                        "disjunt_matrix_forest")
savanna <- terra::vect("Chapter1_data/Shapes/Disjunct_savanna_matrix/",
                       "disjunt_matrix_savana")
# Convert to sf
forest_sf <- sf::st_as_sf(forest)
savanna_sf <- sf::st_as_sf(savanna)


#      2.2. CREATE MAP ----------------------------------------------------

# Map
fig1 <- ggplot() +
  # Brazil
  geom_sf(data = br,
          fill = NA,
          colour = "dark grey",
          linewidth = 0.5) +
  # Brazilian states
  geom_sf(data = states,
          fill = NA,
          colour = "dark grey",
          linewidth = 0.2,
          show.legend = F) +
  # Cerrado
  geom_sf(data = cerrado,
          fill = "#d73027",
          alpha = 0.2,
          colour = "#d73027",
          linewidth = 0.1) +
  # Amazonia
  geom_sf(data = amazonia,
          fill = "#1a9850",
          alpha = 0.2,
          colour = "#1a9850",
          linewidth = 0.1) +
  # Transition: savanna
  geom_sf(data = savanna_sf,
          fill = "#d73027",
          alpha = 0.6,
          colour = "#d73027",
          linewidth = 0.2) +
  # Transition: forest
  geom_sf(data = forest_sf,
          fill = "#1a9850",
          alpha = 0.6,
          colour = "#1a9850",
          linewidth = 0.2) +
  # Study site
  geom_point(data = site,
             aes(Longitude, Latitude),
             shape = 21,
             size = 3,
             fill = "white",
             stroke = 2) +
  # Axes labels
  xlab("") +
  ylab("") +
  # Scale
  ggspatial::annotation_scale(location = "bl",
                              width_hint = 0.3) +
  # North arrow
  ggspatial::annotation_north_arrow(location = "bl",
                                    which_north = "true",
                                    height = unit(0.5, "in"),
                                    width = unit(0.5, "in"),
                                    pad_x = unit(0.2, "in"),
                                    pad_y = unit(0.5, "in"),
                                    style = north_arrow_fancy_orienteering) +
  # Coordinate system
  coord_sf()

# View and sava
fig1
ggsave("Chapter1_data/Figures/Figure1.pdf",
       plot = fig1,
       width = 8,
       height = 8)


# 3. RAREFACTION ANALYSIS -------------------------------------------------

RareCamp <- read.table ("Chapter1_data/rarefy.txt",
                        row.names = 1,
                        h = T)

Ext.Camp <- iNEXT::iNEXT(RareCamp,
                         datatype = "abundance",
                         se = T,
                         conf = 0.95,
                         endpoint = NULL,
                         nboot = 100)

# Basic info
Ext.Camp$DataInfo

# Diversity asymptotic estimates
Ext.Camp$AsyEst

# Richness estimates
Ext.Camp$iNextEst

# Graphs
fig4a <- ggiNEXT(Ext.Camp,
                type = 1,
                color.var = "Order.q") + 
  theme_bw(base_size = 16) + 
  theme(legend.position = "bottom")
fig4a
ggsave("Chapter1_data/Figures/Figure4A.pdf",
       plot = fig4a,
       width = 8,
       height = 8)

fig4b <- ggiNEXT(Ext.Camp,
                 type = 2,
                 color.var = "Order.q") + 
  theme_bw(base_size = 16) + 
  theme(legend.position = "bottom")
fig4b
ggsave("Chapter1_data/Figures/Figure4B.pdf",
       plot = fig4b,
       width = 8,
       height = 8)


# 4. TEMPORAL COMMUNITY DYNAMICS ------------------------------------------

# Read data
snakec <- read.csv("Chapter1_data/data_snakes.csv",
                   sep= ';',
                   h = T)
head(snakec)

# Species abundances
totais <- aggregate(abundance ~ species,
                    sum,
                    data = snakec)

# Ordered abundances
totais_ord <- totais[order(totais$abundance,
                           decreasing = T),]
totais_ord

# Add rank column
totais_ord$rank <- seq_along(totais_ord$abundance)

# Graph
plot(totais.ord$abundance,
     pch = 19,
     type = "b",
     lwd = 0.5,
     las = 1,
     bty = "n",
     ylab = "Abundance",
     xlab = "Rank")

# Plot Rank-Abundance Distribution (RAD) with all species labels
rad_plot <- ggplot(totais_ord, aes(x = rank, y = abundance)) +
  # Bar plot
  geom_bar(stat = "identity",
           fill = "skyblue") +  
  # Add species labels
  geom_text(aes(label = species),
            # Position labels to the right of the bars
            hjust = -0.1,                
            # Center vertically along the bars
            vjust = 0.5,                 
            # Adjust label text size
            size = 3) +
  labs(x = "Rank",
       y = "Abundance") +
  # Flip coordinates for better label placement
  coord_flip() +                 
  theme_minimal() +
  # Remove legend if not needed
  theme(legend.position = "none")

# Display the plot
rad_plot


#      4.1. TEMPORAL DIVERSITY PATTERNS -----------------------------------

#           4.1.1. VISUALIZING TEMPORAL DYNAMICS WITH RANK CLOCKS ---------

# Define the species of interest
species_of_interest <- c("pseudoboa nigra",
                         "erythrolamprus poecilogyrus",
                         "sibynomorphus mikanii")

# Create a complete grid of all seasons and species
complete_grid <- expand.grid(season = unique(snakec$season),
                             species = species_of_interest)

# Aggregate the data
aggdat <- aggregate(abundance ~ season + species,
                    data = subset(snakec,
                                  species %in% species_of_interest),
                    FUN = sum)

# Merge the aggregated data with the complete grid, filling missing values with zero
aggdat_complete <- merge(complete_grid,
                         aggdat,
                         by = c("season",
                                "species"),
                         all.x = TRUE)

# Replace NA values with 0 in the abundance column
aggdat_complete$abundance[is.na(aggdat_complete$abundance)] <- 0

# View the result
aggdat_complete

# Rename species for graphing purposes
aggdat$species <- as.factor(as.character(aggdat$species))
levels(aggdat$species) = c("E. poecilogyrus",
                           "P. nigra",
                           "S. mikanii")

# Create the graph
rankshift.graph <- ggplot(aggdat,
                          aes(season,
                              abundance,
                              color = species)) + 
  geom_line(linewidth = 0.5) +
  coord_polar() +
  labs(x = "Season",
       y = "Abundance",
       color = "Species") +
  scale_x_continuous(breaks = 1:6,
                     labels = c("Dry 2018",
                                "Wet 2018",
                                "Dry 2019", 
                                "Wet 2019",
                                "Dry 2020",
                                "Wet 2020")) +
  scale_color_manual(values = c("#009E73",
                                "#e79f00",
                                "#9ad0f3")) +
  geom_segment(aes(x = 1,
                   y = 0,
                   xend = 1,
                   yend = 10),
               color = "grey70") +
  theme_bw() +
  theme(text = element_text(size = 14), 
          strip.text.x = element_text(size = 14), 
          strip.background = element_blank(),
          panel.grid.major = element_line(size = 1)) +
  theme(legend.position = "bottom", 
        legend.text = element_text(face = "italic"))
  
rankshift.graph


#      4.2. QUANTIFYING TEMPORAL DYNAMICS ---------------------------------

#           4.2.1. SPECIES RICHNESS ---------------------------------------

# Calculate richness within seasons
rich.dat <-snakec %>%
  filter(abundance > 0) %>%
  mutate(rich = 1) %>%
  group_by(season) %>%
  summarize(richness = sum(rich)) %>%
  tibble::as_tibble()

# Create the graph  
rich.graph <- ggplot(rich.dat,
                     aes(x = season,
                         y = richness)) +
  geom_line(linewidth = 1) +
  scale_x_continuous(breaks = 1:6,
                     labels = c("Dry 2018", "Wet 2018", "Dry 2019", 
                                "Wet 2019", "Dry 2020", "Wet 2020")) +
  labs(x = "Season", y = "Richness") +
  theme_bw()
rich.graph


#           4.2.2. SPECIES TURNOVER ---------------------------------------

# Total Turnover
snakec_turnover <- turnover(df = snakec,
                            time.var = "season",
                            species.var = "species",
                            abundance.var = "abundance")
kable(head(snakec_turnover))

# Appearance
snakec_appearance <- turnover(df = snakec,
                              time.var = "season",
                              species.var = "species",
                              abundance.var = "abundance",
                              metric = "appearance")
snakec_appearance

# Disappearance
snakec_disappearance <- turnover(df= snakec,
                                 time.var = "season",
                                 species.var = "species",
                                 abundance.var = "abundance",
                                 metric = "disappearance")
snakec_disappearance

# Format a compiled dataframe
snakec_turnover$metric <- "total"
names(snakec_turnover)[1] = "turnover"

snakec_appearance$metric <- "appearance"
names(snakec_appearance)[1] = "turnover"

snakec_disappearance$metric <- "disappearance"
names(snakec_disappearance)[1] = "turnover"

snakec_allturnover <- rbind(snakec_turnover,
                            snakec_appearance,
                            snakec_disappearance)

# Create the graph
turn.graph <- ggplot(snakec_allturnover,
                     aes(x = season,
                         y = turnover,
                         color = metric)) + 
  geom_line(size = 1) +
  scale_x_continuous(breaks = 1:6,
                     labels = c("Dry 2018",
                                "Wet 2018",
                                "Dry 2019", 
                                "Wet 2019",
                                "Dry 2020",
                                "Wet 2020")) +
  labs(x = "Season",
       y = "Turnover") +
  theme_bw() + 
  theme(legend.position = "bottom")
turn.graph


#           4.2.3. MEAN RANK SHIFTS ---------------------------------------

# Run the rank shift code
snakec_rankshift_agg <- rank_shift(df = snakec,
                                   time.var = "season",
                                   species.var = "species",
                                   abundance.var = "abundance")
snakec_rankshift_agg

# Select the final time point from the returned time.var_pair
snakec_rankshift_agg$season <- as.numeric(substr(snakec_rankshift_agg$year_pair,
                                                 3,
                                                 3))

# Create the graph
rankshift.graph <- ggplot(snakec_rankshift_agg,
                          aes(season, MRS)) +
  geom_line(size= 1) +
  scale_x_continuous(breaks = 1:6,
                     labels = c("Dry 2018",
                     "Wet 2018",
                     "Dry 2019", 
                     "Wet 2019",
                     "Dry 2020",
                     "Wet 2020")) +
  labs(x = "Season",
       y = "MRS") +
  theme_bw()
rankshift.graph


#           4.2.4. RATE CHANGE --------------------------------------------

# Run the rate change code
rate.res <- rate_change(snakec,
                        time.var = "season",
                        species.var = "species",
                        abundance.var = "abundance")
rate.res

comm.res <- rate_change_interval(snakec,
                                 time.var = "season",
                                 species.var = "species",
                                 abundance.var = "abundance")
comm.res

quartz(8,8)
rate.graph <- ggplot(comm.res,
                     aes(interval,
                         distance)) +
  geom_point() +
  labs(x = "Time Interval",
       y = "Euclidean Distance") +
  stat_smooth(method = "lm",
              se = F,
              size = 2) +
  theme_bw()
rate.graph


#           4.2.5. COMBINE THE PANEL GRAPHS -------------------------------

figX <- grid.arrange(rich.graph +
                       labs(x = "Season",
                            y = "Richness") +
                       theme(strip.text.x = element_text(size = 14),
                             strip.background = element_blank()) +
                       theme(plot.margin = unit(c(0, 1, 0, 0),
                                                "cm")),
                     
                     turn.graph + 
                       labs(x = "Season",
                            y = "Turnover") +
                       theme(legend.position = "none") +
                       theme(strip.background = element_blank(),
                             strip.text.x = element_blank()) +
                       scale_color_manual(values = c("#009E73",
                                                     "#e79f00",
                                                     "#9ad0f3")) + 
                       theme(plot.margin=unit(c(0, 1, 0, 0),
                                              "cm")),
                     
                     rankshift.graph + 
                       labs(x = "Season",
                            y = "Mean Rank Shift") +
                       theme(strip.background = element_blank(),
                             strip.text.x = element_blank()) +
                       theme(plot.margin = unit(c(0, 1, 0, 0),
                                              "cm")),
                     
                     rate.graph +  
                       labs(x = "Time interval",
                            y = "Euclidean Distance") +
                       theme(strip.background = element_blank(),
                             strip.text.x = element_blank()) +
                       theme(plot.margin = unit(c(0, 1, 0, 0),
                                                "cm")),
                     ncol = 2)


#      4.3. COMMUNITY STABILITY METRICS -----------------------------------

#           4.3.1. COMMUNITY STABILITY ------------------------------------

# Calculate community stability
# média temporal dividida pelo desvio padrão temporal)
snakec_stab <- community_stability(df = snakec,
                                   time.var = "season",
                                   abundance.var = "abundance")
snakec_stab


#           4.3.2. VARIANCE RATIO -----------------------------------------

# Calculate variance ratio, merge with stab
snakec_vr <- merge(variance_ratio(df = snakec, 
                            time.var = "season", 
                            species.var = "species",  
                            abundance.var = "abundance",  
                            bootnumber = 100),
                   snakec_stab)
snakec_vr


#           4.3.3. SYNCHRONY (LOREAU) -------------------------------------

# Calculate synchrony via Loreau, merge with stab
# Loreau: compares the variance of aggregated species abundance with the summed variances of individual species
snakec_sync_Loreau <- merge(synchrony(df = snakec,
                                      time.var = "season",
                                      species.var = "species",
                                      abundance.var = "abundance"),
                            snakec_stab)
snakec_sync_Loreau


#           4.3.4. SYNCHRONY (GROSS) --------------------------------------

# Calculate synchrony via Gross, merge with stab
# Gross: compares the average correlation of each individual species with the rest of the aggregated community
snakec_sync_Gross <- merge(synchrony(df = snakec,
                                     time.var = "season",
                                     species.var = "species",
                                     abundance.var = "abundance",
                                     metric = "Gross"),
                           snakec_stab)
snakec_sync_Gross


#           4.3.5. COMBINE THE PANEL GRAPHS -------------------------------

# Make the graphs
vr_graph <-ggplot(snakec_vr,
                  aes(x = VR,
                      y = y)) + 
  geom_point(size = 3) +
  labs(x = "Variance Ratio",
       y = "Community Stability") +
  theme_bw() +   
  theme(text = element_text(size = 14))
vr_graph

loreau_graph <- ggplot(snakec_sync_Loreau,
                      aes(x = x,
                          y = y)) + 
  geom_point(size = 3) +
  labs(x = "Synchrony (Loreau)",
       y = "Community Stability") +
  theme_bw() +   
  theme(text = element_text(size = 14))
loreau_graph

gross_graph <- ggplot(snakec_sync_Gross,
                      aes(x = x,
                          y = y)) + 
  geom_point(size = 3) +
  labs(x = "Synchrony (Gross)",
       y = "Community Stability") +
  theme_bw() +   
  theme(text = element_text(size = 14))
gross_graph

# Make the panel graph
figY <- grid.arrange(vr_graph +
                       labs(x = "Variance Ratio",
                            y = "Community Stability"),
                     
                     loreau_graph + 
                       labs(x = "Synchrony (Loreau)",
                            y = ""), 
                     
                     gross_graph +
                       labs(x = "Synchrony (Gross)",
                            y = ""),
                     ncol = 3)
